# Supplementary material for: The Effect of Aerobic Exercise on Cognitive Function in People with Alzheimer’s Disease: A Systematic Review and Meta-Analysis of Randomized Controlled Trials
Source: Int J Environ Res Public Health. 2022 Nov 25;19(23):15700. doi: 10.3390/ijerph192315700 (PMC9736612; doi:10.3390/ijerph192315700)
Supplement: Supplementary file 1 [file ijerph-19-15700-s001.zip]

Archive with 2 entries (2 files):
- File S1. PRISMA 2020 checklist.pdf
- Table S1.pdf
